# Supplementary material for: Evaluation of genotoxic effect via expression of DNA damage responsive gene induced by ivermectin on MDBK cell line
Source: PLoS One. 2024 May 3;19(5):e0296255. doi: 10.1371/journal.pone.0296255 (PMC11068189; doi:10.1371/journal.pone.0296255)
Supplement: S1 Data — (CSV) [file pone.0296255.s001.csv]

Dose Conc	DNA_damage
5uM	26.1520426
5uM	31.15219219
5uM	29.37976694
10uM	47.97249705
10uM	51.16789538
10uM	52.64134329
20uM	65.94945696
20uM	66.05894036
20uM	67.50878988
Pos	71.53784526
Pos	73.73438128
Pos	70.68229685
Neg	1.57693245
Neg	2.72601496
Neg	2.250624227
