# Supplementary material for: Evaluation of genotoxic effect via expression of DNA damage responsive gene induced by ivermectin on MDBK cell line
Source: PLoS One. 2024 May 3;19(5):e0296255. doi: 10.1371/journal.pone.0296255 (PMC11068189; doi:10.1371/journal.pone.0296255)
Supplement: S2 Data — (XLSX) [file pone.0296255.s002.xlsx]

## Sheet: Fold_Gene expresion calculation
Sample ID	CT values for	CT values for	CT values for
	OGG1	HPRT1	GAPDH
LD50	30.04	30.87	20.87
LD50	29.52	28.57	18.65
LD50	31.07	30.49	19.43
LD50/2	28.72	21.61	18.63
LD50/2	28.82	24.77	18.88
LD50/2	27.01	22.00	17.91
LD50*2	32.05	35.98	21.82
LD50*2	33.45	32.09	22.01
LD50*2	35.01	33.15	23.71
Negative control	0	0	0
1. For LD50:
ΔΔCt = (30.04 - 30.87) - (20.87 - 30.87) = (-0.83) - (-10) = 9.17						LD50	0.0001	17536.2
Fold Change = 2^(-9.17) = 0.0001 (rounded to four decimal places)						LD50	7476.75
2. For LD50:						LD50	45131.8
ΔΔCt = (29.52 - 28.57) - (18.65 - 28.57) = 0.95 - (-9.92) = 10.87						LD50/2	1050.53	933.103	6930.97	Fold Gene Expression
Fold Change = 2^(10.87) = 7476.75 (rounded to two decimal places)						LD50/2	1023.51
3. For LD50:						LD50/2	725.27
ΔΔCt = (31.07 - 30.49) - (19.43 - 30.49) = 0.58 - (-11.06) = 11.64						LD50*2	1087.69	2323.63
Fold Change = 2^(11.64) = 45131.08 (rounded to two decimal places)						LD50*2	3293.02
4. For LD50/2:						LD50*2	2590.18
ΔΔCt = (28.72 - 21.61) - (18.63 - 21.61) = 7.11 - (-2.98) = 10.09
Fold Change = 2^(10.09) = 1050.53 (rounded to two decimal places)
5. For LD50/2:
ΔΔCt = (28.82 - 24.77) - (18.88 - 24.77) = 4.05 - (-5.89) = 9.94
Fold Change = 2^(9.94) = 1023.51 (rounded to two decimal places)
6. For LD50/2:
ΔΔCt = (27.01 - 22.00) - (17.91 - 22.00) = 5.01 - (-4.09) = 9.10
Fold Change = 2^(9.10) = 725.27 (rounded to two decimal places)
7. For LD50*2:
ΔΔCt = (32.05 - 35.98) - (21.82 - 35.98) = (-3.93) - (-14.16) = 10.23
Fold Change = 2^(10.23) = 1087.69 (rounded to two decimal places)
8. For LD50*2:
ΔΔCt = (33.45 - 32.09) - (22.01 - 32.09) = 1.36 - (-10.08) = 11.44
Fold Change = 2^(11.44) = 3293.02 (rounded to two decimal places)
9. For LD50*2:
ΔΔCt = (35.01 - 33.15) - (23.71 - 33.15) = 1.86 - (-9.44) = 11.30
Fold Change = 2^(11.30) = 2590.18 (rounded to two decimal places)
