# Supplementary material for: Evaluation of genotoxic effect via expression of DNA damage responsive gene induced by ivermectin on MDBK cell line
Source: PLoS One. 2024 May 3;19(5):e0296255. doi: 10.1371/journal.pone.0296255 (PMC11068189; doi:10.1371/journal.pone.0296255)
Supplement: S3 Data — (CSV) [file pone.0296255.s003.csv]

Doses	Cell viability
1.25	0.9
1.25	0.95
1.25	0.99
2.5	0.78
2.5	0.83
2.5	0.88
5	0.7
5	0.75
5	0.79
10	0.45
10	0.5
10	0.55
20	0.08
20	0.13
20	0.18
40	0.075
40	0.08
40	0.085
80	0.025
80	0.03
80	0.035
160	0.015
160	0.02
160	0.025
320	0
320	0
320	0
640	0
640	0
640	0
